# Supplementary material for: Meningococcal Antibiotic Resistance: Molecular Characterization of Isolates from Patients with Invasive Meningococcal Disease (IMD) in Greece
Source: Antibiotics (Basel). 2023 Jun 30;12(7):1136. doi: 10.3390/antibiotics12071136 (PMC10376615; doi:10.3390/antibiotics12071136)
Supplement: Supplementary file 1 [file antibiotics-12-01136-s001.zip]

Archive with 1 entries (1 files):
- antibiotics-2368084-supplementary.pdf
